# Supplementary material for: PfAP2-EXP2, an Essential Transcription Factor for the Intraerythrocytic Development of Plasmodium falciparum
Source: Front Cell Dev Biol. 2022 Jan 10;9:782293. doi: 10.3389/fcell.2021.782293 (PMC8785209; doi:10.3389/fcell.2021.782293)
Supplement: Supplementary file 7 [file Table5.XLSX]

## Sheet: Table S5
Table S5. Significantly changed genes by the PfAP2-EXP2 knockdown at the trophozoite stage (fold change of > 2 and false discovery rate of < 0.05)
Gene ID	Gene Name	log2 Fold Change	False Discovery Rate
PF3D7_0917300	PF3D7_0917300	3.46969	0.0209313
PF3D7_0400300	RIF	1.72976	0.0232727
PF3D7_0926300	PF3D7_0926300	-1.03033	0.0244073
PF3D7_1129300	N.A.	1.41999	0.0252912
PF3D7_0423400	AARP	1.21146	0.0324027
PF3D7_0207400	SERA7	-1.04173	0.0348886
PF3D7_1400200	RIF	1.55221	0.0353212
PF3D7_0611200	ApiAP2	-1.11654	0.0353212
PF3D7_0904700	HU	-1.24455	0.0353212
PF3D7_1477700	Pfg14-748	1.08057	0.0381322
PF3D7_0613200	PF3D7_0613200	-1.04852	0.0387164
PF3D7_1211000	PF3D7_1211000	-1.09021	0.0387164
PF3D7_0509700	N.A.	-1.46841	0.0468716
